# Supplementary material for: Audiohaptic Feedback Enhances Motor Performance in a Low-Fidelity Simulated Drilling Task
Source: Brain Sci. 2019 Dec 31;10(1):21. doi: 10.3390/brainsci10010021 (PMC7016775; doi:10.3390/brainsci10010021)
Supplement: Supplementary file 1 [file brainsci-10-00021-s001.zip]

Archive with 3 entries (2 files):
- Supplementary Data/
- Supplementary Data/Supplementary Table 1.docx
- Supplementary Data/Supplementary Table 2.docx
